# Supplementary material for: Parathyroidectomy in the Treatment of Childhood Hyperparathyroidism: A Single-Institution Experience
Source: Children (Basel). 2025 Dec 31;13(1):64. doi: 10.3390/children13010064 (PMC12840163; doi:10.3390/children13010064)
Supplement: Supplementary file 1 [file children-13-00064-s001.zip]

Archive with 1 entries (1 files):
- children-4040559-supplementary.pdf
